# Supplementary material for: The Effects of Dietary Pattern during Intensified Training on Stool Microbiota of Elite Race Walkers
Source: Nutrients. 2019 Jan 24;11(2):261. doi: 10.3390/nu11020261 (PMC6413084; doi:10.3390/nu11020261)
Supplement: Supplementary file 1 [file nutrients-11-00261-s001.zip]

Archive with 8 entries (7 files):
- supplementary_files/
- supplementary_files/S1.tif
- supplementary_files/S2.tif
- supplementary_files/S3.tif
- supplementary_files/S4.tif
- supplementary_files/S5.tif
- supplementary_files/S6.tif
- supplementary_files/Table_S1.xlsx
