# Supplementary material for: The Effects of Dietary Pattern during Intensified Training on Stool Microbiota of Elite Race Walkers
Source: Nutrients. 2019 Jan 24;11(2):261. doi: 10.3390/nu11020261 (PMC6413084; doi:10.3390/nu11020261)
Supplement: Supplementary file 1 [file nutrients-11-00261-s001.zip › supplementary_files/Table_S1.xlsx]

## Sheet: Sheet1
Subject number	Age (years)	Baseline Pre-DXA body mass (kg)	Baseline Pre-DXA height (cm)	Baseline DXA Fat mass (kg)	Baseline DXA Fat Free mass (kg)	BMI (kg/m2)	Country	Gender	Dietary intervention given	Enterotype of microbiome at baseline	Enterotype of microbiome post dietary intervention
S-1	31	63	179.3	9.213	54.317	19.59	Australia	Male	HCHO	Bacteroides	Bacteroides
S-2	26.8	62.3	183.9	8.295	54.68	18.42	Australia	Male	HCHO	Bacteroides	Bacteroides
S-3	27.7	77.5	186.7	6.575	71.809	22.23	Australia	Male	PCHO	Bacteroides	Bacteroides
S-4	18.1	73.7	183.6	9.244	65.17	21.86	Australia	Male	PCHO	Bacteroides	Bacteroides
S-5	24.8	64.2	182.5	6.11	58.741	19.28	Australia	Male	HCHO	Bacteroides	Bacteroides
S-6	25.1	68.1	186.5	8.267	60.55	19.56	Canada	Male	LCHF	Bacteroides	Bacteroides
S-7	32.8	59.9	172.3	7.536	52.984	20.17	Canada	Male	PCHO	Bacteroides	Bacteroides
S-8	22.6	56.5	182.8	7.514	49.782	16.91	Canada	Male	LCHF	Bacteroides	Bacteroides
S-9	32.3	80.3	189.8	8.129	72.871	22.29	South Africa	Male	LCHF	Prevotella	Prevotella
S-10	28.1	56	165.7	8.47	48.042	20.39	Japan	Male	PCHO	Prevotella	Prevotella
S-11	31.5	73.4	179.9	6.874	67.221	22.68	Poland	Male	LCHF	Mixed	Mixed
S-12	31.2	62.3	178	8.024	54.966	19.66	Australia	Male	PCHO	Bacteroides	Bacteroides
S-13	26.1	62.4	183	7.884	55.196	18.63	Australia	Male	LCHF	Bacteroides	Bacteroides
S-14	27.9	77.6	186	7.649	70.754	22.43	Australia	Male	HCHO	Bacteroides	Bacteroides
S-15	24.1	63.8	182	5.53	58.908	19.26	Australia	Male	PCHO	Bacteroides	Bacteroides
S-16	32.5	78.7	189	7.386	72.158	22.03	South Africa	Male	HCHO	Prevotella	Prevotella
S-17	25.3	68.1	186	9.239	59.823	19.68	Canada	Male	PCHO	Bacteroides	Bacteroides
S-18	33	60.1	172	6.949	53.942	20.32	Canada	Male	LCHF	Bacteroides	Bacteroides
S-19	22.8	58.1	178	8.333	50.286	18.34	Canada	Male	HCHO	Bacteroides	Bacteroides
S-20	31.7	73.8	179	6.306	68.495	23.03	Poland	Male	PCHO	Mixed	Mixed
S-21	30.2	69.1	177	11.065	58.692	22.06	Sweden	Male	LCHF	Prevotella	Bacteroides
S-22	29.9	63.9	177	9.514	55.049	20.39	Chile	Male	LCHF	Prevotella	Prevotella
S-23	30.5	69	177	6.284	63.342	22.02	Sweden	Male	PCHO	Bacteroides	Bacteroides
S-24	25.4	55.4	160	6.928	50.169	21.64	South Africa	Male	HCHO	Sample filtered	Prevotella
S-25	25.7	71.3	184.5	7.195	64.808	20.95	Sweden	Male	LCHF	Prevotella	Prevotella
S-26	26.9	60.2	180	8.345	52.417	18.58	Japan	Male	HCHO	Prevotella	Prevotella
S-27	21.7	57.4	177	6.37	51.648	18.32	Japan	Male	HCHO	Bacteroides	Bacteroides
S-28	25.5	61.2	172	9.453	52.356	20.69	Japan	Male	LCHF	Bacteroides	Bacteroides
S-29	19.6	61.4	172	12.366	48.977	20.75	Australia	Male	HCHO	Bacteroides	Bacteroides
S-30	24.7	63.8	180	5.309	59.046	19.69	Italy	Male	PCHO	Bacteroides	Bacteroides
